# Supplementary material for: Practical considerations for Ultraviolet-C radiation mediated decontamination of N95 respirator against SARS-CoV-2 virus
Source: PLoS One. 2021 Oct 12;16(10):e0258336. doi: 10.1371/journal.pone.0258336 (PMC8509861; doi:10.1371/journal.pone.0258336)
Supplement: S2 File — (XLSX) [file pone.0258336.s002.xlsx]

## Sheet: expt #1
				# wells with CPE in dilution
sample	position	exposure	mask model	neat	-1	-2	-3	-4	-5	-6	-7	TCID50/ml	volume (ml)	TCID50 total
1	Center	0 mj/cm2	1860	8	8	8	8	7	3	0	0	562341	1.4	787278
1	Right	0 mj/cm2	1860	8	8	8	8	8	2	0	0	464159	1.4	649822
1	Top	0 mj/cm2	1860	8	8	8	8	8	4	1	0	1000000	1.4	1400000
1	Bottom	0 mj/cm2	1860	8	8	8	8	7	2	0	0	398107	1.4	557350
1	Aluminum coupon	0 mj/cm2	1860	8	8	8	8	7	1	0	0	316228	1.4	442719
1	Strap	0 mj/cm2	1860	8	8	8	8	3	0	0	0	63095.7	2	126191
2	Center	0 mj/cm2	1860	8	8	8	8	7	2	0	0	398107	1.4	557350
2	Right	0 mj/cm2	1860	8	8	8	8	7	0	0	0	268270	1.4	375577
2	Top	0 mj/cm2	1860	8	8	8	8	8	2	0	0	464159	1.4	649822
2	Bottom	0 mj/cm2	1860	8	8	8	8	7	0	0	0	268270	1.4	375577
2	Aluminum coupon	0 mj/cm2	1860	8	8	8	8	6	1	0	0	251189	1.4	351664
2	Strap	0 mj/cm2	1860	8	8	8	8	2	2	0	0	46415.9	2	92831.8
3	Center	0 mj/cm2	8210	8	8	8	8	7	3	0	0	562341	1.4	787278
3	Right	0 mj/cm2	8210	8	8	8	8	7	2	1	0	398107	1.4	557350
3	Top	0 mj/cm2	8210	8	8	8	8	6	1	0	0	251189	1.4	351664
3	Bottom	0 mj/cm2	8210	8	8	8	8	6	3	0	0	464159	1.4	649822
3	Aluminum coupon	0 mj/cm2	8210	8	8	8	8	6	1	1	0	251189	1.4	351664
3	Strap	0 mj/cm2	8210	8	8	8	8	5	0	0	0	158489	2	316979
4	Center	0 mj/cm2	8210	8	8	8	8	6	1	0	0	251189	1.4	351664
4	Right	0 mj/cm2	8210	8	8	8	8	2	1	0	0	46415.9	1.4	64982.2
4	Top	0 mj/cm2	8210	8	8	8	8	7	3	0	0	562341	1.4	787278
4	Bottom	0 mj/cm2	8210	8	8	8	8	7	2	0	0	398107	1.4	557350
4	Aluminum coupon	0 mj/cm2	8210	8	8	8	8	6	2	0	0	316228	1.4	442719
4	Strap	0 mj/cm2	8210	8	8	8	8	6	2	0	0	316228	2	632456
5	Center	300 mj/cm2	1860	8	8	6	2	0	0	0	0	3162.28	1.4	4427.19
5	Right	300 mj/cm2	1860	8	1	0	0	0	0	0	0	37.2759	1.4	52.1863
5	Top	300 mj/cm2	1860	8	1	0	0	0	0	0	0	37.2759	1.4	52.1863
5	Bottom	300 mj/cm2	1860	8	8	4	0	0	0	0	0	1000	1.4	1400
5	Aluminum coupon	300 mj/cm2	1860	0	0	0	0	0	0	0	0	3.16228	1.4	4.42719
5	Strap	300 mj/cm2	1860	8	8	8	2	1	0	0	0	4641.59	2	9283.18
6	Center	300 mj/cm2	1860	8	7	1	0	0	0	0	0	316.228	1.4	442.719
6	Right	300 mj/cm2	1860	1	0	0	0	0	0	0	0	3.72759	1.4	5.21863
6	Top	300 mj/cm2	1860	8	8	4	0	0	0	0	0	1000	1.4	1400
6	Bottom	300 mj/cm2	1860	8	7	5	0	0	0	0	0	1584.89	1.4	2218.85
6	Aluminum coupon	300 mj/cm2	1860	0	0	0	0	0	0	0	0	3.16228	1.4	4.42719
6	Strap	300 mj/cm2	1860	8	8	7	2	0	0	0	0	3981.07	2	7962.14
7	Center	300 mj/cm2	8210	8	8	8	2	0	0	0	0	4641.59	1.4	6498.22
7	Right	300 mj/cm2	8210	8	8	7	1	0	0	0	0	3162.28	1.4	4427.19
7	Top	300 mj/cm2	8210	8	8	8	5	0	0	0	0	15848.9	1.4	22188.5
7	Bottom	300 mj/cm2	8210	8	8	8	4	0	0	0	0	10000	1.4	14000
7	Aluminum coupon	300 mj/cm2	8210	0	0	0	0	0	0	0	0	3.16228	1.4	4.42719
7	Strap	300 mj/cm2	8210	8	7	0	1	0	0	0	0	268.27	2	536.539
8	Center	300 mj/cm2	8210	8	8	7	3	0	0	0	0	5623.41	1.4	7872.78
8	Right	300 mj/cm2	8210	8	8	8	1	0	0	0	0	3727.59	1.4	5218.63
8	Top	300 mj/cm2	8210	8	8	8	3	1	0	0	0	6309.57	1.4	8833.4
8	Bottom	300 mj/cm2	8210	8	8	8	3	1	1	0	0	6309.57	1.4	8833.4
8	Aluminum coupon	300 mj/cm2	8210	1	0	0	0	0	0	0	0	3.72759	1.4	5.21863
8	Strap	300 mj/cm2	8210	1	0	0	0	0	0	0	0	3.72759	2	7.45519
9	Center	600 mj/cm2	1860	8	2	1	0	0	0	0	0	46.4159	1.4	64.9822
9	Right	600 mj/cm2	1860	0	0	0	0	0	0	0	0	3.16228	1.4	4.42719
9	Top	600 mj/cm2	1860	7	1	0	0	0	0	0	0	31.6228	1.4	44.2719
9	Bottom	600 mj/cm2	1860	8	0	0	0	0	0	0	0	31.6228	1.4	44.2719
9	Aluminum coupon	600 mj/cm2	1860	0	0	0	0	0	0	0	0	3.16228	1.4	4.42719
9	Strap	600 mj/cm2	1860	8	8	4	0	0	0	0	0	1000	2	2000
10	Center	600 mj/cm2	1860	3	0	0	0	0	0	0	0	6.30957	1.4	8.8334
10	Right	600 mj/cm2	1860	0	0	0	0	0	0	0	0	3.16228	1.4	4.42719
10	Top	600 mj/cm2	1860	5	1	0	0	0	0	0	0	17.7828	1.4	24.8959
10	Bottom	600 mj/cm2	1860	8	8	0	0	0	0	0	0	316.228	1.4	442.719
10	Aluminum coupon	600 mj/cm2	1860	0	0	0	0	0	0	0	0	3.16228	1.4	4.42719
10	Strap	600 mj/cm2	1860	8	8	5	0	0	0	0	0	1584.89	2	3169.79
11	Center	600 mj/cm2	8210	8	8	8	1	0	0	0	0	3727.59	1.4	5218.63
11	Right	600 mj/cm2	8210	8	8	8	2	1	0	0	0	4641.59	1.4	6498.22
11	Top	600 mj/cm2	8210	8	8	8	5	0	0	0	0	15848.9	1.4	22188.5
11	Bottom	600 mj/cm2	8210	8	8	5	2	0	0	0	0	2154.43	1.4	3016.21
11	Aluminum coupon	600 mj/cm2	8210	2	0	0	0	0	0	0	0	4.64159	1.4	6.49822
11	Strap	600 mj/cm2	8210	8	8	8	3	0	0	0	0	6309.57	2	12619.1
12	Center	600 mj/cm2	8210	8	8	7	3	0	0	0	0	5623.41	1.4	7872.78
12	Right	600 mj/cm2	8210	8	8	8	1	0	0	0	0	3727.59	1.4	5218.63
12	Top	600 mj/cm2	8210	8	8	8	5	0	0	0	0	15848.9	1.4	22188.5
12	Bottom	600 mj/cm2	8210	8	8	7	1	1	0	0	0	3162.28	1.4	4427.19
12	Aluminum coupon	600 mj/cm2	8210	0	0	0	0	0	0	0	0	3.16228	1.4	4.42719
12	Strap	600 mj/cm2	8210	8	8	8	8	0	0	0	0	31622.8	2	63245.6
